# Supplementary material for: Impacts of elevated atmospheric CO2 on nutrient content of important food crops
Source: Sci Data. 2015 Jul 21;2:150036. doi: 10.1038/sdata.2015.36 (PMC4508823; doi:10.1038/sdata.2015.36)
Supplement: Supplementary file 1 [file sdata201536-isa1.zip]

Archive with 3 entries (3 files):
- i_Investigation.txt
- s_study_Dietterich.txt
- a_assay_Dietterich.txt
