# Supplementary material for: Impacts of elevated atmospheric CO2 on nutrient content of important food crops
Source: Sci Data. 2015 Jul 21;2:150036. doi: 10.1038/sdata.2015.36 (PMC4508823; doi:10.1038/sdata.2015.36)
Supplement: Supplementary file 1 [file sdata201536-isa1.zip › a_assay_Dietterich.txt]

Sample Name	Protocol REF	Comment[Year]	Protocol REF	Protocol REF	Assay Name	Raw Data File	Comment [Data Repository]	Comment [Data Record Accession]	Comment [Data Record URI]
Yitpi	Wheat	2007	Elemental analysis	Phytic acid analysis	Yitpi_2007	Dietterich_et_al_crop_nutrition_data.csv	figshare	10.6084/m9.figshare.1399218	http://dx.doi.org/10.6084/m9.figshare.1399218
Janz	Wheat	2007	Elemental analysis	Phytic acid analysis	Janz_2007	Dietterich_et_al_crop_nutrition_data.csv	figshare	10.6084/m9.figshare.1399218	http://dx.doi.org/10.6084/m9.figshare.1399218
Yitpi	Wheat	2008	Elemental analysis	Phytic acid analysis	Yitpi_2008	Dietterich_et_al_crop_nutrition_data.csv	figshare	10.6084/m9.figshare.1399218	http://dx.doi.org/10.6084/m9.figshare.1399218
Janz	Wheat	2008	Elemental analysis	Phytic acid analysis	Janz_2008	Dietterich_et_al_crop_nutrition_data.csv	figshare	10.6084/m9.figshare.1399218	http://dx.doi.org/10.6084/m9.figshare.1399218
Drysdale	Wheat	2009	Elemental analysis	Phytic acid analysis	Drysdale_2009	Dietterich_et_al_crop_nutrition_data.csv	figshare	10.6084/m9.figshare.1399218	http://dx.doi.org/10.6084/m9.figshare.1399218
Gladius	Wheat	2009	Elemental analysis	Phytic acid analysis	Gladius_2009	Dietterich_et_al_crop_nutrition_data.csv	figshare	10.6084/m9.figshare.1399218	http://dx.doi.org/10.6084/m9.figshare.1399218
H45	Wheat	2009	Elemental analysis	Phytic acid analysis	H45_2009	Dietterich_et_al_crop_nutrition_data.csv	figshare	10.6084/m9.figshare.1399218	http://dx.doi.org/10.6084/m9.figshare.1399218
Hartog	Wheat	2009	Elemental analysis	Phytic acid analysis	Hartog_2009	Dietterich_et_al_crop_nutrition_data.csv	figshare	10.6084/m9.figshare.1399218	http://dx.doi.org/10.6084/m9.figshare.1399218
Janz	Wheat	2009	Elemental analysis	Phytic acid analysis	Janz_2009	Dietterich_et_al_crop_nutrition_data.csv	figshare	10.6084/m9.figshare.1399218	http://dx.doi.org/10.6084/m9.figshare.1399218
Silverstar	Wheat	2009	Elemental analysis	Phytic acid analysis	Silverstar_2009	Dietterich_et_al_crop_nutrition_data.csv	figshare	10.6084/m9.figshare.1399218	http://dx.doi.org/10.6084/m9.figshare.1399218
Yitpi	Wheat	2009	Elemental analysis	Phytic acid analysis	Yitpi_2009	Dietterich_et_al_crop_nutrition_data.csv	figshare	10.6084/m9.figshare.1399218	http://dx.doi.org/10.6084/m9.figshare.1399218
Zebu	Wheat	2009	Elemental analysis	Phytic acid analysis	Zebu_2009	Dietterich_et_al_crop_nutrition_data.csv	figshare	10.6084/m9.figshare.1399218	http://dx.doi.org/10.6084/m9.figshare.1399218
Sturt	Field peas	2010	Elemental analysis	Phytic acid analysis	Sturt_2010	Dietterich_et_al_crop_nutrition_data.csv	figshare	10.6084/m9.figshare.1399218	http://dx.doi.org/10.6084/m9.figshare.1399218
Kaspa	Field peas	2010	Elemental analysis	Phytic acid analysis	Kaspa_2010	Dietterich_et_al_crop_nutrition_data.csv	figshare	10.6084/m9.figshare.1399218	http://dx.doi.org/10.6084/m9.figshare.1399218
Bohatyr	Field peas	2010	Elemental analysis	Phytic acid analysis	Bohatyr_2010	Dietterich_et_al_crop_nutrition_data.csv	figshare	10.6084/m9.figshare.1399218	http://dx.doi.org/10.6084/m9.figshare.1399218
OZP0902	Field peas	2010	Elemental analysis	Phytic acid analysis	OZP0902_2010	Dietterich_et_al_crop_nutrition_data.csv	figshare	10.6084/m9.figshare.1399218	http://dx.doi.org/10.6084/m9.figshare.1399218
OZP0601	Field peas	2010	Elemental analysis	Phytic acid analysis	OZP0601_2010	Dietterich_et_al_crop_nutrition_data.csv	figshare	10.6084/m9.figshare.1399218	http://dx.doi.org/10.6084/m9.figshare.1399218
Maricopa_Sorghum	Sorghum	1998	Elemental analysis	Phytic acid analysis	Maricopa_Sorghum_1998	Dietterich_et_al_crop_nutrition_data.csv	figshare	10.6084/m9.figshare.1399218	http://dx.doi.org/10.6084/m9.figshare.1399218
Maricopa_Sorghum	Sorghum	1999	Elemental analysis	Phytic acid analysis	Maricopa_Sorghum_1999	Dietterich_et_al_crop_nutrition_data.csv	figshare	10.6084/m9.figshare.1399218	http://dx.doi.org/10.6084/m9.figshare.1399218
Akitakomachi	Rice	2007	Elemental analysis	Phytic acid analysis	Akitakomachi_2007	Dietterich_et_al_crop_nutrition_data.csv	figshare	10.6084/m9.figshare.1399218	http://dx.doi.org/10.6084/m9.figshare.1399218
Koshihikari	Rice	2008	Elemental analysis	Phytic acid analysis	Koshihikari_2008	Dietterich_et_al_crop_nutrition_data.csv	figshare	10.6084/m9.figshare.1399218	http://dx.doi.org/10.6084/m9.figshare.1399218
Takanari	Rice	2008	Elemental analysis	Phytic acid analysis	Takanari_2008	Dietterich_et_al_crop_nutrition_data.csv	figshare	10.6084/m9.figshare.1399218	http://dx.doi.org/10.6084/m9.figshare.1399218
Akitakomachi	Rice	2008	Elemental analysis	Phytic acid analysis	Akitakomachi_2008	Dietterich_et_al_crop_nutrition_data.csv	figshare	10.6084/m9.figshare.1399218	http://dx.doi.org/10.6084/m9.figshare.1399218
Akihikari	Rice	2010	Elemental analysis	Phytic acid analysis	Akihikari_2010	Dietterich_et_al_crop_nutrition_data.csv	figshare	10.6084/m9.figshare.1399218	http://dx.doi.org/10.6084/m9.figshare.1399218
Akitakomachi	Rice	2010	Elemental analysis	Phytic acid analysis	Akitakomachi_2010	Dietterich_et_al_crop_nutrition_data.csv	figshare	10.6084/m9.figshare.1399218	http://dx.doi.org/10.6084/m9.figshare.1399218
Akita63	Rice	2010	Elemental analysis	Phytic acid analysis	Akita63_2010	Dietterich_et_al_crop_nutrition_data.csv	figshare	10.6084/m9.figshare.1399218	http://dx.doi.org/10.6084/m9.figshare.1399218
Koshihikari	Rice	2010	Elemental analysis	Phytic acid analysis	Koshihikari_2010	Dietterich_et_al_crop_nutrition_data.csv	figshare	10.6084/m9.figshare.1399218	http://dx.doi.org/10.6084/m9.figshare.1399218
Aikoku	Rice	2010	Elemental analysis	Phytic acid analysis	Aikoku_2010	Dietterich_et_al_crop_nutrition_data.csv	figshare	10.6084/m9.figshare.1399218	http://dx.doi.org/10.6084/m9.figshare.1399218
Takanari	Rice	2010	Elemental analysis	Phytic acid analysis	Takanari_2010	Dietterich_et_al_crop_nutrition_data.csv	figshare	10.6084/m9.figshare.1399218	http://dx.doi.org/10.6084/m9.figshare.1399218
Akidawara	Rice	2010	Elemental analysis	Phytic acid analysis	Akidawara_2010	Dietterich_et_al_crop_nutrition_data.csv	figshare	10.6084/m9.figshare.1399218	http://dx.doi.org/10.6084/m9.figshare.1399218
Norin8	Rice	2010	Elemental analysis	Phytic acid analysis	Norin8_2010	Dietterich_et_al_crop_nutrition_data.csv	figshare	10.6084/m9.figshare.1399218	http://dx.doi.org/10.6084/m9.figshare.1399218
Momiroman	Rice	2010	Elemental analysis	Phytic acid analysis	Momiroman_2010	Dietterich_et_al_crop_nutrition_data.csv	figshare	10.6084/m9.figshare.1399218	http://dx.doi.org/10.6084/m9.figshare.1399218
Nipponbare	Rice	2010	Elemental analysis	Phytic acid analysis	Nipponbare_2010	Dietterich_et_al_crop_nutrition_data.csv	figshare	10.6084/m9.figshare.1399218	http://dx.doi.org/10.6084/m9.figshare.1399218
Hokuriku193	Rice	2010	Elemental analysis	Phytic acid analysis	Hokuriku193_2010	Dietterich_et_al_crop_nutrition_data.csv	figshare	10.6084/m9.figshare.1399218	http://dx.doi.org/10.6084/m9.figshare.1399218
Hoshiaoba	Rice	2010	Elemental analysis	Phytic acid analysis	Hoshiaoba_2010	Dietterich_et_al_crop_nutrition_data.csv	figshare	10.6084/m9.figshare.1399218	http://dx.doi.org/10.6084/m9.figshare.1399218
Lemont	Rice	2010	Elemental analysis	Phytic acid analysis	Lemont_2010	Dietterich_et_al_crop_nutrition_data.csv	figshare	10.6084/m9.figshare.1399218	http://dx.doi.org/10.6084/m9.figshare.1399218
IR72	Rice	2010	Elemental analysis	Phytic acid analysis	IR72_2010	Dietterich_et_al_crop_nutrition_data.csv	figshare	10.6084/m9.figshare.1399218	http://dx.doi.org/10.6084/m9.figshare.1399218
Bekoaoba	Rice	2010	Elemental analysis	Phytic acid analysis	Bekoaoba_2010	Dietterich_et_al_crop_nutrition_data.csv	figshare	10.6084/m9.figshare.1399218	http://dx.doi.org/10.6084/m9.figshare.1399218
Milyang23	Rice	2010	Elemental analysis	Phytic acid analysis	Milyang23_2010	Dietterich_et_al_crop_nutrition_data.csv	figshare	10.6084/m9.figshare.1399218	http://dx.doi.org/10.6084/m9.figshare.1399218
86Y8	Rice	2010	Elemental analysis	Phytic acid analysis	86Y8_2010	Dietterich_et_al_crop_nutrition_data.csv	figshare	10.6084/m9.figshare.1399218	http://dx.doi.org/10.6084/m9.figshare.1399218
SY63	Rice	2010	Elemental analysis	Phytic acid analysis	SY63_2010	Dietterich_et_al_crop_nutrition_data.csv	figshare	10.6084/m9.figshare.1399218	http://dx.doi.org/10.6084/m9.figshare.1399218
DKC61-19	Maize	2008	Elemental analysis	Phytic acid analysis	DKC61-19_2008	Dietterich_et_al_crop_nutrition_data.csv	figshare	10.6084/m9.figshare.1399218	http://dx.doi.org/10.6084/m9.figshare.1399218
Cv34B43	Maize	2008	Elemental analysis	Phytic acid analysis	Cv34B43_2008	Dietterich_et_al_crop_nutrition_data.csv	figshare	10.6084/m9.figshare.1399218	http://dx.doi.org/10.6084/m9.figshare.1399218
Clark	Soybean	2001	Elemental analysis	Phytic acid analysis	Clark_2001	Dietterich_et_al_crop_nutrition_data.csv	figshare	10.6084/m9.figshare.1399218	http://dx.doi.org/10.6084/m9.figshare.1399218
Dwight	Soybean	2001	Elemental analysis	Phytic acid analysis	Dwight_2001	Dietterich_et_al_crop_nutrition_data.csv	figshare	10.6084/m9.figshare.1399218	http://dx.doi.org/10.6084/m9.figshare.1399218
Flyer	Soybean	2001	Elemental analysis	Phytic acid analysis	Flyer_2001	Dietterich_et_al_crop_nutrition_data.csv	figshare	10.6084/m9.figshare.1399218	http://dx.doi.org/10.6084/m9.figshare.1399218
Loda	Soybean	2001	Elemental analysis	Phytic acid analysis	Loda_2001	Dietterich_et_al_crop_nutrition_data.csv	figshare	10.6084/m9.figshare.1399218	http://dx.doi.org/10.6084/m9.figshare.1399218
Pana	Soybean	2001	Elemental analysis	Phytic acid analysis	Pana_2001	Dietterich_et_al_crop_nutrition_data.csv	figshare	10.6084/m9.figshare.1399218	http://dx.doi.org/10.6084/m9.figshare.1399218
Spencer	Soybean	2001	Elemental analysis	Phytic acid analysis	Spencer_2001	Dietterich_et_al_crop_nutrition_data.csv	figshare	10.6084/m9.figshare.1399218	http://dx.doi.org/10.6084/m9.figshare.1399218
Williams	Soybean	2001	Elemental analysis	Phytic acid analysis	Williams_2001	Dietterich_et_al_crop_nutrition_data.csv	figshare	10.6084/m9.figshare.1399218	http://dx.doi.org/10.6084/m9.figshare.1399218
Clark	Soybean	2002	Elemental analysis	Phytic acid analysis	Clark_2002	Dietterich_et_al_crop_nutrition_data.csv	figshare	10.6084/m9.figshare.1399218	http://dx.doi.org/10.6084/m9.figshare.1399218
Dwight	Soybean	2002	Elemental analysis	Phytic acid analysis	Dwight_2002	Dietterich_et_al_crop_nutrition_data.csv	figshare	10.6084/m9.figshare.1399218	http://dx.doi.org/10.6084/m9.figshare.1399218
Flyer	Soybean	2002	Elemental analysis	Phytic acid analysis	Flyer_2002	Dietterich_et_al_crop_nutrition_data.csv	figshare	10.6084/m9.figshare.1399218	http://dx.doi.org/10.6084/m9.figshare.1399218
Loda	Soybean	2002	Elemental analysis	Phytic acid analysis	Loda_2002	Dietterich_et_al_crop_nutrition_data.csv	figshare	10.6084/m9.figshare.1399218	http://dx.doi.org/10.6084/m9.figshare.1399218
Pana	Soybean	2002	Elemental analysis	Phytic acid analysis	Pana_2002	Dietterich_et_al_crop_nutrition_data.csv	figshare	10.6084/m9.figshare.1399218	http://dx.doi.org/10.6084/m9.figshare.1399218
Spencer	Soybean	2002	Elemental analysis	Phytic acid analysis	Spencer_2002	Dietterich_et_al_crop_nutrition_data.csv	figshare	10.6084/m9.figshare.1399218	http://dx.doi.org/10.6084/m9.figshare.1399218
Williams	Soybean	2002	Elemental analysis	Phytic acid analysis	Williams_2002	Dietterich_et_al_crop_nutrition_data.csv	figshare	10.6084/m9.figshare.1399218	http://dx.doi.org/10.6084/m9.figshare.1399218
Clark	Soybean	2004	Elemental analysis	Phytic acid analysis	Clark_2004	Dietterich_et_al_crop_nutrition_data.csv	figshare	10.6084/m9.figshare.1399218	http://dx.doi.org/10.6084/m9.figshare.1399218
Dwight	Soybean	2004	Elemental analysis	Phytic acid analysis	Dwight_2004	Dietterich_et_al_crop_nutrition_data.csv	figshare	10.6084/m9.figshare.1399218	http://dx.doi.org/10.6084/m9.figshare.1399218
Flyer	Soybean	2004	Elemental analysis	Phytic acid analysis	Flyer_2004	Dietterich_et_al_crop_nutrition_data.csv	figshare	10.6084/m9.figshare.1399218	http://dx.doi.org/10.6084/m9.figshare.1399218
Loda	Soybean	2004	Elemental analysis	Phytic acid analysis	Loda_2004	Dietterich_et_al_crop_nutrition_data.csv	figshare	10.6084/m9.figshare.1399218	http://dx.doi.org/10.6084/m9.figshare.1399218
Pana	Soybean	2004	Elemental analysis	Phytic acid analysis	Pana_2004	Dietterich_et_al_crop_nutrition_data.csv	figshare	10.6084/m9.figshare.1399218	http://dx.doi.org/10.6084/m9.figshare.1399218
Spencer	Soybean	2004	Elemental analysis	Phytic acid analysis	Spencer_2004	Dietterich_et_al_crop_nutrition_data.csv	figshare	10.6084/m9.figshare.1399218	http://dx.doi.org/10.6084/m9.figshare.1399218
Williams	Soybean	2004	Elemental analysis	Phytic acid analysis	Williams_2004	Dietterich_et_al_crop_nutrition_data.csv	figshare	10.6084/m9.figshare.1399218	http://dx.doi.org/10.6084/m9.figshare.1399218
Pana	Soybean	2006	Elemental analysis	Phytic acid analysis	Pana_2006	Dietterich_et_al_crop_nutrition_data.csv	figshare	10.6084/m9.figshare.1399218	http://dx.doi.org/10.6084/m9.figshare.1399218
Pana	Soybean	2007	Elemental analysis	Phytic acid analysis	Pana_2007	Dietterich_et_al_crop_nutrition_data.csv	figshare	10.6084/m9.figshare.1399218	http://dx.doi.org/10.6084/m9.figshare.1399218
Loda	Soybean	2008	Elemental analysis	Phytic acid analysis	Loda_2008	Dietterich_et_al_crop_nutrition_data.csv	figshare	10.6084/m9.figshare.1399218	http://dx.doi.org/10.6084/m9.figshare.1399218
Pana	Soybean	2008	Elemental analysis	Phytic acid analysis	Pana_2008	Dietterich_et_al_crop_nutrition_data.csv	figshare	10.6084/m9.figshare.1399218	http://dx.doi.org/10.6084/m9.figshare.1399218
